# Supplementary material for: Enhanced Expression of Human Endogenous Retroviruses, TRIM28 and SETDB1 in Autism Spectrum Disorder
Source: Int J Mol Sci. 2022 May 25;23(11):5964. doi: 10.3390/ijms23115964 (PMC9180946; doi:10.3390/ijms23115964)
Supplement: Supplementary file 1 [file ijms-23-05964-s001.zip]

Archive with 1 entries (1 files):
- ijms-1705116-supplementary.pdf
